# Supplementary material for: Genome-Wide Identification and Analysis of the NF-Y Transcription Factor Family Reveal Its Potential Roles in Salt Stress in Alfalfa (Medicago sativa L.)
Source: Int J Mol Sci. 2022 Jun 8;23(12):6426. doi: 10.3390/ijms23126426 (PMC9223742; doi:10.3390/ijms23126426)
Supplement: Supplementary file 1 [file ijms-23-06426-s001.zip]

Archive with 10 entries (9 files):
- ijms-1744576-supplementary/Supplementary Files/
- ijms-1744576-supplementary/Supplementary Files/Table S1.xlsx
- ijms-1744576-supplementary/Supplementary Files/Table S2.xlsx
- ijms-1744576-supplementary/Supplementary Files/Table S3.xlsx
- ijms-1744576-supplementary/Supplementary Files/Table S4.xlsx
- ijms-1744576-supplementary/Supplementary Files/Table S5.xlsx
- ijms-1744576-supplementary/Supplementary Files/Table S6.xlsx
- ijms-1744576-supplementary/Supplementary Files/Table S7.xlsx
- ijms-1744576-supplementary/Supplementary Files/Table S8.xlsx
- ijms-1744576-supplementary/Supplementary Files/Table S9.xlsx
