# Supplementary material for: Genome-Wide Identification and Analysis of the NF-Y Transcription Factor Family Reveal Its Potential Roles in Salt Stress in Alfalfa (Medicago sativa L.)
Source: Int J Mol Sci. 2022 Jun 8;23(12):6426. doi: 10.3390/ijms23126426 (PMC9223742; doi:10.3390/ijms23126426)
Supplement: Supplementary file 1 [file ijms-23-06426-s001.zip › ijms-1744576-supplementary/Supplementary Files/Table S2.xlsx]

## Sheet: Sheet1
Name1	Name2	Ka	Ks	Ka/Ks	Type
MsNF-YB5	MsNF-YB7	0	0.0852845	0	purify selection
MsNF-YB9	MsNF-YB10	0	0.0473842	0	purify selection
MsNF-YB9	MsNF-YB12	0	0.0233179	0	purify selection
MsNF-YB10	MsNF-YB12	0	0.0312545	0	purify selection
MsNF-YB13	MsNF-YB14	0	0.0663416	0	purify selection
MsNF-YC17	MsNF-YC18	0	0.00576372	0	purify selection
MsNF-YC18	MsNF-YC19	0	0.00576372	0	purify selection
MsNF-YB20	MsNF-YB22	0	0.00633583	0	purify selection
MsNF-YB20	MsNF-YB23	0	0.00634924	0	purify selection
MsNF-YB22	MsNF-YB23	0	0.0127527	0	purify selection
MsNF-YB22	MsNF-YB25	0	0.00633583	0	purify selection
MsNF-YB23	MsNF-YB25	0	0.00634924	0	purify selection
MsNF-YB9	MsNF-YB11	0.00229402	0.0393533	0.0582929	purify selection
MsNF-YA3	MsNF-YA4	0.00133185	0.0215377	0.0618382	purify selection
MsNF-YB11	MsNF-YB12	0.00229402	0.0313157	0.0732546	purify selection
MsNF-YB1	MsNF-YB2	0.00579433	0.0435694	0.132991	purify selection
MsNF-YB2	MsNF-YB4	0.00579433	0.0435694	0.132991	purify selection
MsNF-YC1	MsNF-YC2	0.00333797	0.024719	0.135037	purify selection
MsNF-YC1	MsNF-YC3	0.00333797	0.024719	0.135037	purify selection
MsNF-YC1	MsNF-YC4	0.00333797	0.024719	0.135037	purify selection
MsNF-YC7	MsNF-YC8	0.00809943	0.0596736	0.135729	purify selection
MsNF-YC6	MsNF-YC7	0.0129944	0.091577	0.141896	purify selection
MsNF-YA6	MsNF-YA7	0.00129983	0.00867062	0.149912	purify selection
MsNF-YA1	MsNF-YA4	0.00400446	0.0258832	0.154712	purify selection
MsNF-YC5	MsNF-YC7	0.00973513	0.0595551	0.163464	purify selection
MsNF-YC6	MsNF-YC8	0.0146505	0.0720554	0.203323	purify selection
MsNF-YB2	MsNF-YB3	0.0101598	0.049378	0.205756	purify selection
MsNF-YA1	MsNF-YA3	0.00266608	0.0128483	0.207505	purify selection
MsNF-YC5	MsNF-YC6	0.016305	0.0719113	0.226737	purify selection
MsNF-YA2	MsNF-YA4	0.00400134	0.0171989	0.232651	purify selection
MsNF-YC23	MsNF-YC24	0.0128269	0.0498522	0.257299	purify selection
MsNF-YC23	MsNF-YC25	0.0128269	0.0498522	0.257299	purify selection
MsNF-YB10	MsNF-YB11	0.00229402	0.0077072	0.297646	purify selection
MsNF-YA8	MsNF-YA9	0.00990347	0.0318471	0.310969	purify selection
MsNF-YB6	MsNF-YB8	0.0131785	0.0296335	0.444715	purify selection
MsNF-YA2	MsNF-YA3	0.00266401	0.00426895	0.624042	purify selection
MsNF-YA1	MsNF-YA2	0.00533988	0.00855015	0.624537	purify selection
MsNF-YC12	MsNF-YC14	0.187873	0.284143	0.661194	purify selection
MsNF-YC14	MsNF-YC16	0.187873	0.284143	0.661194	purify selection
MsNF-YB1	MsNF-YB3	0.00426744	0.00530976	0.803697	purify selection
MsNF-YB3	MsNF-YB4	0.00426744	0.00530976	0.803697	purify selection
MsNF-YB1	MsNF-YB4	0	0	NaN	neutral evolution
MsNF-YC2	MsNF-YC3	0	0	NaN	neutral evolution
MsNF-YC2	MsNF-YC4	0	0	NaN	neutral evolution
MsNF-YC3	MsNF-YC4	0	0	NaN	neutral evolution
MsNF-YC13	MsNF-YC15	0	0	NaN	neutral evolution
MsNF-YC17	MsNF-YC19	0	0	NaN	neutral evolution
MsNF-YB16	MsNF-YB17	0	0	NaN	neutral evolution
MsNF-YB16	MsNF-YB19	0	0	NaN	neutral evolution
MsNF-YB17	MsNF-YB19	0	0	NaN	neutral evolution
MsNF-YB20	MsNF-YB25	0	0	NaN	neutral evolution
MsNF-YB24	MsNF-YB26	0	0	NaN	neutral evolution
MsNF-YC5	MsNF-YC8	0.00161551	0	NaN	positive selection
MsNF-YC11	MsNF-YC13	0.00230769	0	NaN	positive selection
MsNF-YC11	MsNF-YC15	0.00276243	0	NaN	positive selection
MsNF-YC12	MsNF-YC16	0.00226886	0	NaN	positive selection
MsNF-YA5	MsNF-YA6	0.00129983	0	NaN	positive selection
MsNF-YC24	MsNF-YC25	0.00282952	0	NaN	positive selection
