# Supplementary material for: Genome-Wide Identification and Analysis of the NF-Y Transcription Factor Family Reveal Its Potential Roles in Salt Stress in Alfalfa (Medicago sativa L.)
Source: Int J Mol Sci. 2022 Jun 8;23(12):6426. doi: 10.3390/ijms23126426 (PMC9223742; doi:10.3390/ijms23126426)
Supplement: Supplementary file 1 [file ijms-23-06426-s001.zip › ijms-1744576-supplementary/Supplementary Files/Table S3.xlsx]

## Sheet: Sheet1
Target	Source	GeneID	Annotation
MsNF-YB2	MsDEAD5	Ms.gene59565	Q9FFQ1.2 RecName: Full=DEAD-box ATP-dependent RNA helicase 31 && PF00271:Helicase conserved C-terminal domain|PF00270:DEAD/DEAH box helicase
MsNF-YB2	MsDEAD6	Ms.gene50862	Q944S1.1 RecName: Full=DEAD-box ATP-dependent RNA helicase 22 && PF00270:DEAD/DEAH box helicase|PF00271:Helicase conserved C-terminal domain
MsNF-YB2	MsDEAD7	Ms.gene028023	Q9C551.1 RecName: Full=DEAD-box ATP-dependent RNA helicase 5 && PF00271:Helicase conserved C-terminal domain|PF00270:DEAD/DEAH box helicase
MsNF-YB2	MsDEAD8	Ms.gene070165	Q9ZRZ8.1 RecName: Full=DEAD-box ATP-dependent RNA helicase 28 && PF00271:Helicase conserved C-terminal domain|PF00270:DEAD/DEAH box helicase
MsNF-YB2	MsNADP2	Ms.gene38094	P26690.1 RecName: Full=NAD(P)H-dependent 6'-deoxychalcone synthase && PF00248:Aldo/keto reductase family
MsNF-YB2	MsHSP90c	Ms.gene62123	Q9SIF2.1 RecName: Full=Heat shock protein 90-5, chloroplastic; Short=AtHSP90.5; Short=AtHsp90-5; AltName: Full=Heat shock protein 88-1; Short=Hsp88-1; AltName: Full=Hsp90C; AltName: Full=Protein EMBRYO DEFECTIVE 1956; AltName: Full=Protein chlorate-resistance 88; Flags: Precursor && PF00183:Hsp90 protein|PF02518:Histidine kinase-, DNA gyrase B-, and HSP90-like ATPase
