# Supplementary material for: Genome-Wide Identification and Analysis of the NF-Y Transcription Factor Family Reveal Its Potential Roles in Salt Stress in Alfalfa (Medicago sativa L.)
Source: Int J Mol Sci. 2022 Jun 8;23(12):6426. doi: 10.3390/ijms23126426 (PMC9223742; doi:10.3390/ijms23126426)
Supplement: Supplementary file 1 [file ijms-23-06426-s001.zip › ijms-1744576-supplementary/Supplementary Files/Table S4.xlsx]

## Sheet: Sheet1
Target	Source	GeneID	Annotation
MsNF-YB5	MsDEAD-1	Ms.gene30484	Q39189.2 RecName: Full=DEAD-box ATP-dependent RNA helicase 7 && PF00270:DEAD/DEAH box helicase|PF08152:GUCT (NUC152) domain|PF00271:Helicase conserved C-terminal domain
MsNF-YB5	MsDEAD-2	Ms.gene33250	Q39189.2 RecName: Full=DEAD-box ATP-dependent RNA helicase 7 && PF00270:DEAD/DEAH box helicase|PF00271:Helicase conserved C-terminal domain|PF08152:GUCT (NUC152) domain
MsNF-YB5	MsDEAD-3	Ms.gene95278	Q9FFQ1.2 RecName: Full=DEAD-box ATP-dependent RNA helicase 31 && PF00271:Helicase conserved C-terminal domain|PF00270:DEAD/DEAH box helicase
MsNF-YB5	MsDEAD-4	Ms.gene90394	Q8W4E1.2 RecName: Full=DEAD-box ATP-dependent RNA helicase 47, mitochondrial; AltName: Full=Protein EMBRYO DEFECTIVE 1586; AltName: Full=Protein INCREASED SIZE EXCLUSION LIMIT 1; Flags: Precursor && PF00271:Helicase conserved C-terminal domain|PF00270:DEAD/DEAH box helicase
MsNF-YB5	MsMYB	Ms.gene26169	F4KGY6.1 RecName: Full=Protein REVEILLE 1 && PF00249:Myb-like DNA-binding domain
MsNF-YB5	MsMYB108	Ms.gene20883	Q9LDE1.1 RecName: Full=Transcription factor MYB108; AltName: Full=Myb-related protein 108; Short=AtMYB108; AltName: Full=Protein BOTRYTIS-SUSCEPTIBLE 1 && PF00249:Myb-like DNA-binding domain
MsNF-YB5	MsMYB1R	Ms.gene033195	Q2V9B0.1 RecName: Full=Transcription factor MYB1R1; AltName: Full=Myb-related protein R1; Short=StMYB1R-1 && PF00249:Myb-like DNA-binding domain
MsNF-YB5	MsMYB1R-1	Ms.gene43228	Q2V9B0.1 RecName: Full=Transcription factor MYB1R1; AltName: Full=Myb-related protein R1; Short=StMYB1R-1 && PF00249:Myb-like DNA-binding domain
MsNF-YB5	MsMYB39	Ms.gene97699	Q8GWP0.1 RecName: Full=Transcription factor MYB39; AltName: Full=Myb-related protein 39; Short=AtMYB39 && PF00249:Myb-like DNA-binding domain
MsNF-YB5	MsMYB44	Ms.gene20247	Q9FDW1.1 RecName: Full=Transcription factor MYB44; AltName: Full=Myb-related protein 44; Short=AtMYB44; AltName: Full=Myb-related protein R1; Short=AtMYBR1 && PF00249:Myb-like DNA-binding domain
MsNF-YB5	Ms.gene002453	Ms.gene002453	Q9S9U1.1 RecName: Full=L-type lectin-domain containing receptor kinase VII.1; Short=LecRK-VII.1; Flags: Precursor && PF00139:Legume lectin domain|PF07714:Protein tyrosine kinase
MsNF-YB5	Ms.gene004040	Ms.gene004040	P46573.2 RecName: Full=Protein kinase APK1B, chloroplastic; Flags: Precursor && PF07714:Protein tyrosine kinase
MsNF-YB5	Ms.gene004335	Ms.gene004335	Q8RWL6.1 RecName: Full=Serine/threonine-protein kinase STY17; AltName: Full=Serine/threonine/tyrosine-protein kinase 17 && PF07714:Protein tyrosine kinase|PF12796:Ankyrin repeats (3 copies)
MsNF-YB5	Ms.gene02241	Ms.gene02241	P93732.3 RecName: Full=Proline iminopeptidase; Short=PIP; AltName: Full=Prolyl aminopeptidase; Short=PAP && PF13855:Leucine rich repeat|PF00561:alpha/beta hydrolase fold|PF00069:Protein kinase domain|PF08263:Leucine rich repeat N-terminal domain
MsNF-YB5	Ms.gene031715	Ms.gene031715	Q9ZVM9.1 RecName: Full=Probable serine/threonine-protein kinase At1g54610 && PF00069:Protein kinase domain
MsNF-YB5	Ms.gene05052	Ms.gene05052	Q9CAL2.1 RecName: Full=Cysteine-rich receptor-like protein kinase 3; Short=Cysteine-rich RLK3; Flags: Precursor && PF07714:Protein tyrosine kinase|PF01657:Salt stress response/antifungal
MsNF-YB5	Ms.gene05395	Ms.gene05395	P0C5E2.3 RecName: Full=LEAF RUST 10 DISEASE-RESISTANCE LOCUS RECEPTOR-LIKE PROTEIN KINASE-like 1.2; AltName: Full=Probable receptor-like serine/threonine-protein kinase LRK10L-1.2; Flags: Precursor && PF14380:Wall-associated receptor kinase C-terminal|PF00069:Protein kinase domain
MsNF-YB5	Ms.gene21629	Ms.gene21629	Q6I587.1 RecName: Full=Calcium-dependent protein kinase 15; Short=OsCDPK15; Short=OsCPK15 && PF13499:EF-hand domain pair|PF00069:Protein kinase domain
MsNF-YB5	Ms.gene23932	Ms.gene23932	Q9LJM4.1 RecName: Full=Receptor-like protein kinase HAIKU2; Flags: Precursor && PF00069:Protein kinase domain|PF08263:Leucine rich repeat N-terminal domain
MsNF-YB5	Ms.gene28575	Ms.gene28575	Q75H77.1 RecName: Full=Serine/threonine-protein kinase SAPK10; AltName: Full=Osmotic stress/abscisic acid-activated protein kinase 10 && PF00069:Protein kinase domain
MsNF-YB5	Ms.gene29880	Ms.gene29880	Q9SJG2.1 RecName: Full=Probable receptor-like protein kinase At2g42960 && PF00069:Protein kinase domain
MsNF-YB5	Ms.gene33467	Ms.gene33467	Q9LP77.1 RecName: Full=Probable inactive receptor kinase At1g48480; Flags: Precursor && PF00069:Protein kinase domain|PF08263:Leucine rich repeat N-terminal domain
MsNF-YB5	Ms.gene44935	Ms.gene44935	Q75H77.1 RecName: Full=Serine/threonine-protein kinase SAPK10; AltName: Full=Osmotic stress/abscisic acid-activated protein kinase 10 && PF00069:Protein kinase domain
MsNF-YB5	Ms.gene49632	Ms.gene49632	F4I3V3.1 RecName: Full=LEAF RUST 10 DISEASE-RESISTANCE LOCUS RECEPTOR-LIKE PROTEIN KINASE-like 1.5; AltName: Full=Probable receptor-like serine/threonine-protein kinase LRK10L-1.5; Flags: Precursor && PF07714:Protein tyrosine kinase
MsNF-YB5	Ms.gene51249	Ms.gene51249	P0C5E2.3 RecName: Full=LEAF RUST 10 DISEASE-RESISTANCE LOCUS RECEPTOR-LIKE PROTEIN KINASE-like 1.2; AltName: Full=Probable receptor-like serine/threonine-protein kinase LRK10L-1.2; Flags: Precursor && PF13947:Wall-associated receptor kinase galacturonan-binding|PF00069:Protein kinase domain|PF14380:Wall-associated receptor kinase C-terminal
MsNF-YB5	Ms.gene53454	Ms.gene53454	Q93ZS4.1 RecName: Full=Protein NSP-INTERACTING KINASE 3; AltName: Full=LRR receptor-like serine/threonine-protein kinase NIK3; Flags: Precursor && PF00069:Protein kinase domain|PF08263:Leucine rich repeat N-terminal domain|PF13855:Leucine rich repeat
MsNF-YB5	Ms.gene57389	Ms.gene57389	Q9CAD5.1 RecName: Full=Mitogen-activated protein kinase kinase kinase YODA; AltName: Full=YODA MAPKK kinase && PF00069:Protein kinase domain
MsNF-YB5	Ms.gene60180	Ms.gene60180	O65554.1 RecName: Full=CBL-interacting serine/threonine-protein kinase 6; AltName: Full=SNF1-related kinase 3.14; AltName: Full=SOS2-like protein kinase PKS4; AltName: Full=SOS3-interacting protein 3 && PF00069:Protein kinase domain
MsNF-YB5	Ms.gene60707	Ms.gene60707	Q9FN37.1 RecName: Full=Phytosulfokine receptor 2; Short=AtPSKR2; AltName: Full=Phytosulfokine LRR receptor kinase 2; Flags: Precursor && PF00069:Protein kinase domain
MsNF-YB5	Ms.gene62251	Ms.gene62251	Q9CAL8.1 RecName: Full=Proline-rich receptor-like protein kinase PERK13; AltName: Full=Proline-rich extensin-like receptor kinase 13; Short=AtPERK13; AltName: Full=Protein ROOT HAIR SPECIFIC 10 && PF00069:Protein kinase domain
MsNF-YB5	Ms.gene63502	Ms.gene63502	Q9LZM4.1 RecName: Full=Wall-associated receptor kinase-like 20; Flags: Precursor && PF07714:Protein tyrosine kinase|PF13947:Wall-associated receptor kinase galacturonan-binding
MsNF-YB5	Ms.gene64827	Ms.gene64827	Q8RWL6.1 RecName: Full=Serine/threonine-protein kinase STY17; AltName: Full=Serine/threonine/tyrosine-protein kinase 17 && PF07714:Protein tyrosine kinase
MsNF-YB5	Ms.gene85290	Ms.gene85290	Q8RWC9.2 RecName: Full=CBL-interacting serine/threonine-protein kinase 1; AltName: Full=SNF1-related kinase 3.16; AltName: Full=SOS2-like protein kinase PKS13 && PF00069:Protein kinase domain|PF03822:NAF domain
MsNF-YB5	Ms.gene85961	Ms.gene85961	Q8W1D5.1 RecName: Full=CBL-interacting serine/threonine-protein kinase 25; AltName: Full=SNF1-related kinase 3.25; AltName: Full=SOS2-like protein kinase PKS25 && PF03822:NAF domain|PF00069:Protein kinase domain
MsNF-YB5	Ms.gene85962	Ms.gene85962	Q8W1D5.1 RecName: Full=CBL-interacting serine/threonine-protein kinase 25; AltName: Full=SNF1-related kinase 3.25; AltName: Full=SOS2-like protein kinase PKS25 && PF03822:NAF domain|PF00069:Protein kinase domain
MsNF-YB5	Ms.gene87063	Ms.gene87063	Q5W736.1 RecName: Full=CBL-interacting protein kinase 18; AltName: Full=OsCIPK18 && PF03822:NAF domain|PF00069:Protein kinase domain
MsNF-YB5	Ms.gene87330	Ms.gene87330	Q75H77.1 RecName: Full=Serine/threonine-protein kinase SAPK10; AltName: Full=Osmotic stress/abscisic acid-activated protein kinase 10 && PF00069:Protein kinase domain
MsNF-YB5	Ms.gene87744	Ms.gene87744	Q5W736.1 RecName: Full=CBL-interacting protein kinase 18; AltName: Full=OsCIPK18 && PF03822:NAF domain|PF00069:Protein kinase domain
MsNF-YB5	Ms.gene90296	Ms.gene90296	P43293.2 RecName: Full=Probable serine/threonine-protein kinase NAK && PF07714:Protein tyrosine kinase
MsNF-YB5	Ms.gene91172	Ms.gene91172	Q852L0.1 RecName: Full=Casein kinase 1-like protein HD16; AltName: Full=Os03g0793500 protein; AltName: Full=Protein EARLY FLOWERING 1; AltName: Full=Protein HEADING DATE 16 && PF00069:Protein kinase domain
MsNF-YB5	Ms.gene91948	Ms.gene91948	Q9LFP7.1 RecName: Full=Probable receptor-like protein kinase At5g15080 && PF07714:Protein tyrosine kinase
MsNF-YB5	Ms.gene94672	Ms.gene94672	Q8W4I7.2 RecName: Full=Calcium-dependent protein kinase 13 && PF13499:EF-hand domain pair|PF00069:Protein kinase domain
MsNF-YB5	Ms.gene95745	Ms.gene95745	D7SFH9.1 RecName: Full=Protein SUPPRESSOR OF NPR1-1 CONSTITUTIVE 4; Includes: RecName: Full=Glycerophosphodiester phosphodiesterase protein kinase domain-containing GDPDL2; AltName: Full=Glycerophosphodiester phosphodiesterase-like 2; Short=ATGDPDL2; Includes: RecName: Full=LEAF RUST 10 DISEASE-RESISTANCE LOCUS RECEPTOR-LIKE PROTEIN KINASE-like 2.6; AltName: Full=Probable receptor-like serine/thr…
