# Supplementary material for: Genome-Wide Identification and Analysis of the NF-Y Transcription Factor Family Reveal Its Potential Roles in Salt Stress in Alfalfa (Medicago sativa L.)
Source: Int J Mol Sci. 2022 Jun 8;23(12):6426. doi: 10.3390/ijms23126426 (PMC9223742; doi:10.3390/ijms23126426)
Supplement: Supplementary file 1 [file ijms-23-06426-s001.zip › ijms-1744576-supplementary/Supplementary Files/Table S5.xlsx]

## Sheet: Sheet1
Target	Source	GeneID	Annotation
MsNF-YB7	MsAP2-1	Ms.gene03238	Q70II3.2 RecName: Full=Ethylene-responsive transcription factor ERF110 && PF00847:AP2 domain
MsNF-YB7	MsAP2-2	Ms.gene85709	Q70II3.2 RecName: Full=Ethylene-responsive transcription factor ERF110 && PF00847:AP2 domain
MsNF-YB7	MsAP2-3	Ms.gene07914	Q70II3.2 RecName: Full=Ethylene-responsive transcription factor ERF110 && PF00847:AP2 domain
MsNF-YB7	MsAP2-4	Ms.gene005560	P42736.2 RecName: Full=Ethylene-responsive transcription factor RAP2-3; AltName: Full=Cadmium-induced protein AS30; AltName: Full=Ethylene response factor 72; Short=ERF72; AltName: Full=Ethylene-responsive element binding protein; Short=AtEBP; AltName: Full=Protein RELATED TO APETALA2 3; Short=Related to AP2 3 && PF00847:AP2 domain
MsNF-YB7	MsAP2-5	Ms.gene07243	P42736.2 RecName: Full=Ethylene-responsive transcription factor RAP2-3; AltName: Full=Cadmium-induced protein AS30; AltName: Full=Ethylene response factor 72; Short=ERF72; AltName: Full=Ethylene-responsive element binding protein; Short=AtEBP; AltName: Full=Protein RELATED TO APETALA2 3; Short=Related to AP2 3 && PF00847:AP2 domain
MsNF-YB7	MsAP2-6	Ms.gene00255	P42736.2 RecName: Full=Ethylene-responsive transcription factor RAP2-3; AltName: Full=Cadmium-induced protein AS30; AltName: Full=Ethylene response factor 72; Short=ERF72; AltName: Full=Ethylene-responsive element binding protein; Short=AtEBP; AltName: Full=Protein RELATED TO APETALA2 3; Short=Related to AP2 3 && PF00847:AP2 domain
MsNF-YB7	MsAP2-7	Ms.gene20765	P42736.2 RecName: Full=Ethylene-responsive transcription factor RAP2-3; AltName: Full=Cadmium-induced protein AS30; AltName: Full=Ethylene response factor 72; Short=ERF72; AltName: Full=Ethylene-responsive element binding protein; Short=AtEBP; AltName: Full=Protein RELATED TO APETALA2 3; Short=Related to AP2 3 && PF00847:AP2 domain
MsNF-YB7	MsAP2-8	Ms.gene89502	Q8H1E4.1 RecName: Full=Ethylene-responsive transcription factor RAP2-4; AltName: Full=Ethylene-responsive transcription factor ERF059; AltName: Full=Protein RELATED TO APETALA2 4 && PF00847:AP2 domain
MsNF-YB7	MsAP2-9	Ms.gene94206	O82132.1 RecName: Full=Dehydration-responsive element-binding protein 2A; Short=Protein DREB2A && PF00847:AP2 domain
MsNF-YB7	MsAP2-10	Ms.gene99338	Q40478.1 RecName: Full=Ethylene-responsive transcription factor 5; AltName: Full=Ethylene-responsive element-binding factor 4; Short=EREBP-4; AltName: Full=Ethylene-responsive element-binding factor 5 homolog; AltName: Full=NtERF4 && PF00847:AP2 domain
MsNF-YB7	MsAP2-11	Ms.gene004776	Q8LDC8.2 RecName: Full=Ethylene-responsive transcription factor 1B; Short=AtERF1B; AltName: Full=Ethylene-responsive element-binding factor 1B; Short=EREBP-1B && PF00847:AP2 domain
MsNF-YB7	MsAP2-12	Ms.gene32168	Q8LDC8.2 RecName: Full=Ethylene-responsive transcription factor 1B; Short=AtERF1B; AltName: Full=Ethylene-responsive element-binding factor 1B; Short=EREBP-1B && PF00847:AP2 domain
MsNF-YB7	MsbHLH-1	Ms.gene48613	Q9C8P8.1 RecName: Full=Transcription factor bHLH80; AltName: Full=Basic helix-loop-helix protein 80; Short=AtbHLH80; Short=bHLH 80; AltName: Full=Transcription factor EN 71; AltName: Full=bHLH transcription factor bHLH080 && PF00010:Helix-loop-helix DNA-binding domain
MsNF-YB7	MsbHLH-2	Ms.gene97065	Q9C8P8.1 RecName: Full=Transcription factor bHLH80; AltName: Full=Basic helix-loop-helix protein 80; Short=AtbHLH80; Short=bHLH 80; AltName: Full=Transcription factor EN 71; AltName: Full=bHLH transcription factor bHLH080 && PF00010:Helix-loop-helix DNA-binding domain
MsNF-YB7	MsbHLH-3	Ms.gene46828	Q66GR3.1 RecName: Full=Transcription factor bHLH130; AltName: Full=Basic helix-loop-helix protein 130; Short=AtbHLH130; Short=bHLH 130; AltName: Full=Transcription factor EN 69; AltName: Full=bHLH transcription factor bHLH130 && PF00010:Helix-loop-helix DNA-binding domain
MsNF-YB7	MsbHLH-4	Ms.gene95775	Q66GR3.1 RecName: Full=Transcription factor bHLH130; AltName: Full=Basic helix-loop-helix protein 130; Short=AtbHLH130; Short=bHLH 130; AltName: Full=Transcription factor EN 69; AltName: Full=bHLH transcription factor bHLH130 && PF00010:Helix-loop-helix DNA-binding domain
MsNF-YB7	MsbHLH-5	Ms.gene60418	Q66GR3.1 RecName: Full=Transcription factor bHLH130; AltName: Full=Basic helix-loop-helix protein 130; Short=AtbHLH130; Short=bHLH 130; AltName: Full=Transcription factor EN 69; AltName: Full=bHLH transcription factor bHLH130 && PF00010:Helix-loop-helix DNA-binding domain
MsNF-YB7	MsbHLH-6	Ms.gene92844	Q66GR3.1 RecName: Full=Transcription factor bHLH130; AltName: Full=Basic helix-loop-helix protein 130; Short=AtbHLH130; Short=bHLH 130; AltName: Full=Transcription factor EN 69; AltName: Full=bHLH transcription factor bHLH130 && PF00010:Helix-loop-helix DNA-binding domain
MsNF-YB7	MsbHLH-7	Ms.gene93921	Q9C8P8.1 RecName: Full=Transcription factor bHLH80; AltName: Full=Basic helix-loop-helix protein 80; Short=AtbHLH80; Short=bHLH 80; AltName: Full=Transcription factor EN 71; AltName: Full=bHLH transcription factor bHLH080 && PF00010:Helix-loop-helix DNA-binding domain
MsNF-YB7	MsPP2C-1	Ms.gene00149	Q0V7V2.1 RecName: Full=Probable protein phosphatase 2C 42; Short=AtPP2C42 && PF00481:Protein phosphatase 2C
MsNF-YB7	MsPP2C-2	Ms.gene99915	Q8GY60.1 RecName: Full=Probable protein phosphatase 2C 52; Short=AtPP2C52 && PF00481:Protein phosphatase 2C
MsNF-YB7	MsPP2C-3	Ms.gene95728	Q8GY60.1 RecName: Full=Probable protein phosphatase 2C 52; Short=AtPP2C52 && PF00481:Protein phosphatase 2C
