# Supplementary material for: Genome-Wide Identification and Analysis of the NF-Y Transcription Factor Family Reveal Its Potential Roles in Salt Stress in Alfalfa (Medicago sativa L.)
Source: Int J Mol Sci. 2022 Jun 8;23(12):6426. doi: 10.3390/ijms23126426 (PMC9223742; doi:10.3390/ijms23126426)
Supplement: Supplementary file 1 [file ijms-23-06426-s001.zip › ijms-1744576-supplementary/Supplementary Files/Table S6.xlsx]

## Sheet: Sheet1
Target	Source	GeneID	Annotation
MsNF-YB15	MsMYB1	Ms.gene20247	Q9FDW1.1 RecName: Full=Transcription factor MYB44; AltName: Full=Myb-related protein 44; Short=AtMYB44; AltName: Full=Myb-related protein R1; Short=AtMYBR1 && PF00249:Myb-like DNA-binding domain
MsNF-YB15	MsMYB2	Ms.gene26169	F4KGY6.1 RecName: Full=Protein REVEILLE 1 && PF00249:Myb-like DNA-binding domain
MsNF-YB15	MsMYB3	Ms.gene43228	Q2V9B0.1 RecName: Full=Transcription factor MYB1R1; AltName: Full=Myb-related protein R1; Short=StMYB1R-1 && PF00249:Myb-like DNA-binding domain
MsNF-YB15	MsMYB4	Ms.gene57050	Q9FDW1.1 RecName: Full=Transcription factor MYB44; AltName: Full=Myb-related protein 44; Short=AtMYB44; AltName: Full=Myb-related protein R1; Short=AtMYBR1 && PF00249:Myb-like DNA-binding domain
MsNF-YB15	MsMYB5	Ms.gene97699	Q8GWP0.1 RecName: Full=Transcription factor MYB39; AltName: Full=Myb-related protein 39; Short=AtMYB39 && PF00249:Myb-like DNA-binding domain
MsNF-YB15	MsMYB6	Ms.gene20883	Q9LDE1.1 RecName: Full=Transcription factor MYB108; AltName: Full=Myb-related protein 108; Short=AtMYB108; AltName: Full=Protein BOTRYTIS-SUSCEPTIBLE 1 && PF00249:Myb-like DNA-binding domain
MsNF-YB15	MsMYB7	Ms.gene20548	Q8L970.1 RecName: Full=Probable prolyl 4-hydroxylase 7; Short=AtP4H7 && PF00249:Myb-like DNA-binding domain|PF03171:2OG-Fe(II) oxygenase superfamily
MsNF-YB15	MsMYB8	Ms.gene33875	O60784.2 RecName: Full=Target of Myb protein 1 && PF03127:GAT domain|PF00790:VHS domain
MsNF-YB15	MsMYB9	Ms.gene007329	PF13837:Myb/SANT-like DNA-binding domain
MsNF-YB15	MsMYB10	Ms.gene67019	Q8QG78.1 RecName: Full=Nuclear receptor corepressor 1; Short=N-CoR; Short=N-CoR1; Short=xN-CoR && PF00249:Myb-like DNA-binding domain
MsNF-YB15	MsMYB11	Ms.gene041777	Q8QG78.1 RecName: Full=Nuclear receptor corepressor 1; Short=N-CoR; Short=N-CoR1; Short=xN-CoR && PF00249:Myb-like DNA-binding domain
MsNF-YB15	MsMYB12	Ms.gene007615	PF13837:Myb/SANT-like DNA-binding domain
MsNF-YB15	MsMYB13	Ms.gene019682	C0SVG5.1 RecName: Full=Protein REVEILLE 5 && PF00249:Myb-like DNA-binding domain
MsNF-YB15	MsMYB14	Ms.gene065646	PF13837:Myb/SANT-like DNA-binding domain
MsNF-YB15	MsMYB15	Ms.gene063618	F4KGY6.1 RecName: Full=Protein REVEILLE 1 && PF00249:Myb-like DNA-binding domain
MsNF-YB15	MsMYB16	Ms.gene058284	Q9LDE1.1 RecName: Full=Transcription factor MYB108; AltName: Full=Myb-related protein 108; Short=AtMYB108; AltName: Full=Protein BOTRYTIS-SUSCEPTIBLE 1 && PF00249:Myb-like DNA-binding domain
MsNF-YB15	MsABA-TP1	Ms.gene003378	Q84P54.1 RecName: Full=Gamma aminobutyrate transaminase 1, mitochondrial; AltName: Full=Gamma-aminobutyrate transaminase isozyme 1; Short=LeGABA-TP1; Short=SlGABA-T1; Flags: Precursor && PF00202:Aminotransferase class-III
MsNF-YB15	MsABR17-1	Ms.gene00225	Q06931.1 RecName: Full=ABA-responsive protein ABR17 && PF00407:Pathogenesis-related protein Bet v I family
MsNF-YB15	MsPYL9	Ms.gene95282	Q84MC7.1 RecName: Full=Abscisic acid receptor PYL9; AltName: Full=ABI1-binding protein 4; AltName: Full=PYR1-like protein 9; AltName: Full=Regulatory components of ABA receptor 1 && PF10604:Polyketide cyclase / dehydrase and lipid transport
MsNF-YB15	MsABR17-2	Ms.gene51429	Q06931.1 RecName: Full=ABA-responsive protein ABR17 && PF00407:Pathogenesis-related protein Bet v I family
MsNF-YB15	MsABR17-3	Ms.gene058172	Q06931.1 RecName: Full=ABA-responsive protein ABR17 && PF00407:Pathogenesis-related protein Bet v I family
MsNF-YB15	MsRLK3	Ms.gene05052	Q9CAL2.1 RecName: Full=Cysteine-rich receptor-like protein kinase 3; Short=Cysteine-rich RLK3; Flags: Precursor && PF07714:Protein tyrosine kinase|PF01657:Salt stress response/antifungal
MsNF-YB15	MsCBL4	Ms.gene94908	O81223.3 RecName: Full=Calcineurin B-like protein 4; AltName: Full=Protein SALT OVERLY SENSITIVE 3 && PF00036:EF hand|PF13499:EF-hand domain pair
MsNF-YB15	MsRLK25	Ms.gene01694	Q9M0X5.1 RecName: Full=Cysteine-rich receptor-like protein kinase 25; Short=Cysteine-rich RLK25; Flags: Precursor && PF01657:Salt stress response/antifungal
MsNF-YB15	MsrRLK2	Ms.gene008367	Q9CAL3.1 RecName: Full=Cysteine-rich receptor-like protein kinase 2; Short=Cysteine-rich RLK2; Flags: Precursor && PF05757:Oxygen evolving enhancer protein 3 (PsbQ)|PF07714:Protein tyrosine kinase|PF01657:Salt stress response/antifungal
MsNF-YB15	MsRLK42	Ms.gene049663	Q9FNE1.1 RecName: Full=Cysteine-rich receptor-like protein kinase 42; Short=Cysteine-rich RLK42; Flags: Precursor && PF07714:Protein tyrosine kinase|PF01657:Salt stress response/antifungal
MsNF-YB15	MsNAC2	Ms.gene02590	Q39013.2 RecName: Full=NAC domain-containing protein 2; Short=ANAC002 && PF02365:No apical meristem (NAM) protein
MsNF-YB15	MsNAC73	Ms.gene01482	O49459.1 RecName: Full=NAC domain-containing protein 73; Short=ANAC073; AltName: Full=Protein SECONDARY WALL-ASSOCIATED NAC DOMAIN PROTEIN 2 && PF02365:No apical meristem (NAM) protein
MsNF-YB15	MsNAC3	Ms.gene057269	F4JN35.1 RecName: Full=Protein NTM1-like 9; AltName: Full=Calmodulin-binding NAC protein && PF02365:No apical meristem (NAM) protein
MsNF-YB15	MsNAC4	Ms.gene045066	Q39013.2 RecName: Full=NAC domain-containing protein 2; Short=ANAC002 && PF02365:No apical meristem (NAM) protein
