# Supplementary material for: Genome-Wide Identification and Analysis of the NF-Y Transcription Factor Family Reveal Its Potential Roles in Salt Stress in Alfalfa (Medicago sativa L.)
Source: Int J Mol Sci. 2022 Jun 8;23(12):6426. doi: 10.3390/ijms23126426 (PMC9223742; doi:10.3390/ijms23126426)
Supplement: Supplementary file 1 [file ijms-23-06426-s001.zip › ijms-1744576-supplementary/Supplementary Files/Table S7.xlsx]

## Sheet: Sheet1
Target	Source	GeneID	Annotiation
MsNF-YC5	MsABR18	MS.gene041633	Q06930.1 RecName: Full=ABA-responsive protein ABR18 && PF00407:Pathogenesis-related protein Bet v I family
MsNF-YC5	MsATG8C	MS.gene02386	Q6Z1D5.1 RecName: Full=Autophagy-related protein 8C; AltName: Full=Autophagy-related ubiquitin-like modifier ATG8C; Flags: Precursor >A2YS06.2 RecName: Full=Autophagy-related protein 8C; AltName: Full=Autophagy-related ubiquitin-like modifier ATG8C
MsNF-YC5	MsAUX1	MS.gene41460	P25317.1 RecName: Full=Probable glutathione S-transferase parA; AltName: Full=Auxin-regulated protein parA; AltName: Full=STR246C protein && PF02798:Glutathione S-transferase, N-terminal domain|PF13410:Glutathione S-transferase, C-terminal domain
MsNF-YC5	MsAUX2	MS.gene049573	P25317.1 RecName: Full=Probable glutathione S-transferase parA; AltName: Full=Auxin-regulated protein parA; AltName: Full=STR246C protein && PF13410:Glutathione S-transferase, C-terminal domain|PF13417:Glutathione S-transferase, N-terminal domain
MsNF-YC5	MsAUX3	MS.gene039178	P49332.1 RecName: Full=Probable glutathione S-transferase parC; AltName: Full=Auxin-regulated protein parC && PF13417:Glutathione S-transferase, N-terminal domain|PF13410:Glutathione S-transferase, C-terminal domain
MsNF-YC5	MsbHLH143	MS.gene050012	Q9FY69.1 RecName: Full=Transcription factor bHLH143; AltName: Full=Basic helix-loop-helix protein 143; Short=AtbHLH143; Short=bHLH 143; AltName: Full=Transcription factor EN 129; AltName: Full=bHLH transcription factor bHLH143 && -
MsNF-YC5	MsCOR143	MS.gene066001	Q94AL8.1 RecName: Full=Cold-regulated 413 inner membrane protein 1, chloroplastic; Short=AtCOR413-IM1; AltName: Full=Cold-regulated 413 thylakoid membrane 1; Short=AtCOR413-TM1; Flags: Precursor && PF05562:Cold acclimation protein WCOR413
MsNF-YC5	MsCRK	MS.gene91365	Q8S9L6.1 RecName: Full=Cysteine-rich receptor-like protein kinase 29; Short=Cysteine-rich RLK29; Flags: Precursor && PF01657:Salt stress response/antifungal
MsNF-YC5	MsHSP	MS.gene055139	P32110.1 RecName: Full=Probable glutathione S-transferase; AltName: Full=G2-4; AltName: Full=Heat shock protein 26A && PF00043:Glutathione S-transferase, C-terminal domain|PF02798:Glutathione S-transferase, N-terminal domain
MsNF-YC5	MsKIP11	MS.gene34711	Q8L736.2 RecName: Full=F-box/kelch-repeat protein SKIP11; AltName: Full=SKP1-interacting partner 11 && PF01344:Kelch motif
MsNF-YC5	MsLRK	MS.gene71787	Q9C6K9.1 RecName: Full=LEAF RUST 10 DISEASE-RESISTANCE LOCUS RECEPTOR-LIKE PROTEIN KINASE-like 1.1; AltName: Full=Probable receptor-like serine/threonine-protein kinase LRK10L-1.1; Flags: Precursor && PF14380:Wall-associated receptor kinase C-terminal|PF00069:Protein kinase domain
MsNF-YC5	MsNADP	MS.gene52743	&& Q6NQE2.1 RecName: Full=Probable NAD(P)H dehydrogenase (quinone) FQR1-like 1 && PF03358:NADPH-dependent FMN reductase
MsNF-YC5	MsNod19-1	MS.gene023119	PF07712:Stress up-regulated Nod 19
MsNF-YC5	MsNod19-2	MS.gene028333	PF07712:Stress up-regulated Nod 19
MsNF-YC5	MsP450-1	MS.gene015211	Q6WNQ8.1 RecName: Full=Cytochrome P450 81E8 [Medicago truncatula] && PF00067:Cytochrome P450
MsNF-YC5	MsP450-2	MS.gene041920	Q6WNQ8.1 RecName: Full=Cytochrome P450 81E8 [Medicago truncatula] && PF00067:Cytochrome P450
MsNF-YC5	MsP450-3	MS.gene44512	Q6WNQ8.1 RecName: Full=Cytochrome P450 81E8 [Medicago truncatula] && PF00067:Cytochrome P450
MsNF-YC5	MsP450-4	MS.gene90448	Q6WNQ8.1 RecName: Full=Cytochrome P450 81E8 [Medicago truncatula] && PF00067:Cytochrome P450
MsNF-YC5	MsP450-5	MS.gene48909	P24465.2 RecName: Full=Cytochrome P450 71A1; AltName: Full=ARP-2; AltName: Full=CYPLXXIA1 && PF00067:Cytochrome P450
MsNF-YC5	MsSTP13	MS.gene000139	Q94AZ2.2 RecName: Full=Sugar transport protein 13; AltName: Full=Hexose transporter 13; AltName: Full=Multicopy suppressor of snf4 deficiency protein 1 && PF00083:Sugar (and other) transporter
MsNF-YC5	MsUGT1	MS.gene42113	F8WKW0.1 RecName: Full=Crocetin glucosyltransferase, chloroplastic; AltName: Full=UDP-glucose glucosyltransferase 1; Short=GjUGT1; AltName: Full=UDP-glycosyltransferase 75L6; Flags: Precursor && PF00201:UDP-glucoronosyl and UDP-glucosyl transferase
MsNF-YC5	MsUGT2	MS.gene97212	Q9LHJ2.1 RecName: Full=UDP-glycosyltransferase 82A1 && -
MsNF-YC5	MsUGT3	MS.gene97213	Q9SGA8.1 RecName: Full=UDP-glycosyltransferase 83A1 && PF00201:UDP-glucoronosyl and UDP-glucosyl transferase
MsNF-YC5	MsUGT4	MS.gene054489	Q9AR73.1 RecName: Full=Hydroquinone glucosyltransferase; AltName: Full=Arbutin synthase && PF00201:UDP-glucoronosyl and UDP-glucosyl transferase
MsNF-YC5	Ms.gene004682	Ms.gene004682	P13917.2 RecName: Full=Basic 7S globulin; AltName: Full=SBg7S; Short=Bg; Contains: RecName: Full=Basic 7S globulin high kDa subunit; Contains: RecName: Full=Basic 7S globulin low kDa subunit; Flags: Precursor && PF14543:Xylanase inhibitor N-terminal|PF14541:Xylanase inhibitor C-terminal
MsNF-YC5	Ms.gene073524	Ms.gene073524	Q0PGJ6.1 RecName: Full=Aldo-keto reductase family 4 member C9 && PF00248:Aldo/keto reductase family
MsNF-YC5	Ms.gene38784	Ms.gene38784	Q55EX9.2 RecName: Full=Putative methyltransferase DDB_G0268948 && PF08241:Methyltransferase domain
MsNF-YC5	Ms.gene93616	Ms.gene93616	Q7XT99.2 RecName: Full=Probable aldo-keto reductase 2 && PF00248:Aldo/keto reductase family
MsNF-YC5	Ms.gene08083	Ms.gene08083	Q8L9X2.1 RecName: Full=Chaperonin-like RbcX protein 2, chloroplastic; Short=AtRBCX2; Flags: Precursor && PF02341:RbcX protein
MsNF-YC5	Ms.gene08191	Ms.gene08191	Q9FI78.1 RecName: Full=Shikimate O-hydroxycinnamoyltransferase; AltName: Full=Hydroxycinnamoyl transferase; AltName: Full=Hydroxycinnamoyl-Coenzyme A shikimate/quinate hydroxycinnamoyltransferase && PF02458:Transferase family
MsNF-YC5	Ms.gene027740	Ms.gene027740	Q9FKQ1.1 RecName: Full=Protein DETOXIFICATION 27; Short=AtDTX27; AltName: Full=Multidrug and toxic compound extrusion protein 27; Short=MATE protein 27 && PF01554:MatE
MsNF-YC5	Ms.gene021936	Ms.gene021936	Q9FW03.1 RecName: Full=Putative methylesterase 11, chloroplastic; Short=AtMES11; Flags: Precursor && PF12697:Alpha/beta hydrolase family
MsNF-YC5	Ms.gene032515	Ms.gene032515	Q9M5J8.2 RecName: Full=Polygalacturonase inhibitor 2; AltName: Full=Polygalacturonase-inhibiting protein 2; Short=PGIP-2; Flags: Precursor && PF13855:Leucine rich repeat|PF08263:Leucine rich repeat N-terminal domain
MsNF-YC5	Ms.gene86206	Ms.gene86206	Q9S7E9.1 RecName: Full=Glutamate--glyoxylate aminotransferase 2; Short=AtGGT2; AltName: Full=Alanine aminotransferase GGT2; AltName: Full=Alanine--glyoxylate aminotransferase GGT2; AltName: Full=Alanine-2-oxoglutarate aminotransferase 2 && PF00155:Aminotransferase class I and II
MsNF-YC5	Ms.gene66882	Ms.gene66882	Q9SJF1.1 RecName: Full=GTPase LSG1-2; Short=AtLSG1-2; AltName: Full=DAR GTPase 7; AltName: Full=Protein YEAST LSG1 ORTHOLOG 2 && PF01926:50S ribosome-binding GTPase
MsNF-YC5	Ms.gene53866	Ms.gene53866	Q9SPB3.1 RecName: Full=60S ribosomal protein L10; AltName: Full=QM protein homolog && PF00252:Ribosomal protein L16p/L10e
MsNF-YC5	Ms.gene05113	Ms.gene05113	Q9SPB3.1 RecName: Full=60S ribosomal protein L10; AltName: Full=QM protein homolog && PF00252:Ribosomal protein L16p/L10e
MsNF-YC5	Ms.gene042464	Ms.gene042464	NA

## Sheet: Sheet2
node1
MS.gene042464	NA
MS.gene004682	P13917.2 RecName: Full=Basic 7S globulin; AltName: Full=SBg7S; Short=Bg; Contains: RecName: Full=Basic 7S globulin high kDa subunit; Contains: RecName: Full=Basic 7S globulin low kDa subunit; Flags: Precursor && PF14543:Xylanase inhibitor N-terminal|PF14541:Xylanase inhibitor C-terminal
MS.gene073524	Q0PGJ6.1 RecName: Full=Aldo-keto reductase family 4 member C9 && PF00248:Aldo/keto reductase family
MS.gene039178	P49332.1 RecName: Full=Probable glutathione S-transferase parC; AltName: Full=Auxin-regulated protein parC && PF13417:Glutathione S-transferase, N-terminal domain|PF13410:Glutathione S-transferase, C-terminal domain
MS.gene42113	F8WKW0.1 RecName: Full=Crocetin glucosyltransferase, chloroplastic; AltName: Full=UDP-glucose glucosyltransferase 1; Short=GjUGT1; AltName: Full=UDP-glycosyltransferase 75L6; Flags: Precursor && PF00201:UDP-glucoronosyl and UDP-glucosyl transferase
MS.gene000139	Q94AZ2.2 RecName: Full=Sugar transport protein 13; AltName: Full=Hexose transporter 13; AltName: Full=Multicopy suppressor of snf4 deficiency protein 1 && PF00083:Sugar (and other) transporter
MS.gene38784	Q55EX9.2 RecName: Full=Putative methyltransferase DDB_G0268948 && PF08241:Methyltransferase domain
MS.gene032515	Q9M5J8.2 RecName: Full=Polygalacturonase inhibitor 2; AltName: Full=Polygalacturonase-inhibiting protein 2; Short=PGIP-2; Flags: Precursor && PF13855:Leucine rich repeat|PF08263:Leucine rich repeat N-terminal domain
MS.gene52743	Q08632.1 RecName: Full=Short-chain type dehydrogenase/reductase && PF00106:short chain dehydrogenase
MS.gene66882	Q9SJF1.1 RecName: Full=GTPase LSG1-2; Short=AtLSG1-2; AltName: Full=DAR GTPase 7; AltName: Full=Protein YEAST LSG1 ORTHOLOG 2 && PF01926:50S ribosome-binding GTPase
MS.gene86206	Q9S7E9.1 RecName: Full=Glutamate--glyoxylate aminotransferase 2; Short=AtGGT2; AltName: Full=Alanine aminotransferase GGT2; AltName: Full=Alanine--glyoxylate aminotransferase GGT2; AltName: Full=Alanine-2-oxoglutarate aminotransferase 2 && PF00155:Aminotransferase class I and II
MS.gene028333	PF07712:Stress up-regulated Nod 19
MS.gene41460	P25317.1 RecName: Full=Probable glutathione S-transferase parA; AltName: Full=Auxin-regulated protein parA; AltName: Full=STR246C protein && PF02798:Glutathione S-transferase, N-terminal domain|PF13410:Glutathione S-transferase, C-terminal domain
MS.gene97213	Q9SGA8.1 RecName: Full=UDP-glycosyltransferase 83A1 && PF00201:UDP-glucoronosyl and UDP-glucosyl transferase
MS.gene055139	P32110.1 RecName: Full=Probable glutathione S-transferase; AltName: Full=G2-4; AltName: Full=Heat shock protein 26A && PF00043:Glutathione S-transferase, C-terminal domain|PF02798:Glutathione S-transferase, N-terminal domain
MS.gene041920	Q6WNQ8.1 RecName: Full=Cytochrome P450 81E8 [Medicago truncatula] && PF00067:Cytochrome P450
MS.gene97212	Q9LHJ2.1 RecName: Full=UDP-glycosyltransferase 82A1 && -
MS.gene050012	Q9FY69.1 RecName: Full=Transcription factor bHLH143; AltName: Full=Basic helix-loop-helix protein 143; Short=AtbHLH143; Short=bHLH 143; AltName: Full=Transcription factor EN 129; AltName: Full=bHLH transcription factor bHLH143 && -
MS.gene023119	PF07712:Stress up-regulated Nod 19
MS.gene066001	Q94AL8.1 RecName: Full=Cold-regulated 413 inner membrane protein 1, chloroplastic; Short=AtCOR413-IM1; AltName: Full=Cold-regulated 413 thylakoid membrane 1; Short=AtCOR413-TM1; Flags: Precursor && PF05562:Cold acclimation protein WCOR413
MS.gene049573	P25317.1 RecName: Full=Probable glutathione S-transferase parA; AltName: Full=Auxin-regulated protein parA; AltName: Full=STR246C protein && PF13410:Glutathione S-transferase, C-terminal domain|PF13417:Glutathione S-transferase, N-terminal domain
MS.gene53866	Q9SPB3.1 RecName: Full=60S ribosomal protein L10; AltName: Full=QM protein homolog && PF00252:Ribosomal protein L16p/L10e
MS.gene027740	Q9FKQ1.1 RecName: Full=Protein DETOXIFICATION 27; Short=AtDTX27; AltName: Full=Multidrug and toxic compound extrusion protein 27; Short=MATE protein 27 && PF01554:MatE
MS.gene90448	Q6WNQ8.1 RecName: Full=Cytochrome P450 81E8 [Medicago truncatula] && PF00067:Cytochrome P450
MS.gene05113	Q9SPB3.1 RecName: Full=60S ribosomal protein L10; AltName: Full=QM protein homolog && PF00252:Ribosomal protein L16p/L10e
MS.gene71787	Q9C6K9.1 RecName: Full=LEAF RUST 10 DISEASE-RESISTANCE LOCUS RECEPTOR-LIKE PROTEIN KINASE-like 1.1; AltName: Full=Probable receptor-like serine/threonine-protein kinase LRK10L-1.1; Flags: Precursor && PF14380:Wall-associated receptor kinase C-terminal|PF00069:Protein kinase domain
MS.gene93616	Q7XT99.2 RecName: Full=Probable aldo-keto reductase 2 && PF00248:Aldo/keto reductase family
MS.gene041633	Q06930.1 RecName: Full=ABA-responsive protein ABR18 && PF00407:Pathogenesis-related protein Bet v I family
MS.gene015211	Q6WNQ8.1 RecName: Full=Cytochrome P450 81E8 [Medicago truncatula] && PF00067:Cytochrome P450
MS.gene34711	Q8L736.2 RecName: Full=F-box/kelch-repeat protein SKIP11; AltName: Full=SKP1-interacting partner 11 && PF01344:Kelch motif
MS.gene44512	Q6WNQ8.1 RecName: Full=Cytochrome P450 81E8 [Medicago truncatula] && PF00067:Cytochrome P450
MS.gene054489	Q9AR73.1 RecName: Full=Hydroquinone glucosyltransferase; AltName: Full=Arbutin synthase && PF00201:UDP-glucoronosyl and UDP-glucosyl transferase
MS.gene021936	Q9FW03.1 RecName: Full=Putative methylesterase 11, chloroplastic; Short=AtMES11; Flags: Precursor && PF12697:Alpha/beta hydrolase family
MS.gene91365	Q8S9L6.1 RecName: Full=Cysteine-rich receptor-like protein kinase 29; Short=Cysteine-rich RLK29; Flags: Precursor && PF01657:Salt stress response/antifungal
MS.gene08083	Q8L9X2.1 RecName: Full=Chaperonin-like RbcX protein 2, chloroplastic; Short=AtRBCX2; Flags: Precursor && PF02341:RbcX protein
MS.gene08191	Q9FI78.1 RecName: Full=Shikimate O-hydroxycinnamoyltransferase; AltName: Full=Hydroxycinnamoyl transferase; AltName: Full=Hydroxycinnamoyl-Coenzyme A shikimate/quinate hydroxycinnamoyltransferase && PF02458:Transferase family
MS.gene36150	Q9AR73.1 RecName: Full=Hydroquinone glucosyltransferase; AltName: Full=Arbutin synthase && -
MS.gene48909	P24465.2 RecName: Full=Cytochrome P450 71A1; AltName: Full=ARP-2; AltName: Full=CYPLXXIA1 && PF00067:Cytochrome P450
MS.gene02386	Q6Z1D5.1 RecName: Full=Autophagy-related protein 8C; AltName: Full=Autophagy-related ubiquitin-like modifier ATG8C; Flags: Precursor >A2YS06.2 RecName: Full=Autophagy-related protein 8C; AltName: Full=Autophagy-related ubiquitin-like modifier ATG8C; Flags: Precursor && PF02991:Autophagy protein Atg8 ubiquitin like
