# Supplementary material for: Genome-Wide Identification and Analysis of the NF-Y Transcription Factor Family Reveal Its Potential Roles in Salt Stress in Alfalfa (Medicago sativa L.)
Source: Int J Mol Sci. 2022 Jun 8;23(12):6426. doi: 10.3390/ijms23126426 (PMC9223742; doi:10.3390/ijms23126426)
Supplement: Supplementary file 1 [file ijms-23-06426-s001.zip › ijms-1744576-supplementary/Supplementary Files/Table S8.xlsx]

## Sheet: Sheet1
Target	Source	GeneID	Annotation
MsNF-YC6	MsWRKY1	Ms.gene99711	Q6B6R4.1 RecName: Full=WRKY transcription factor WRKY24; Short=OsWRKY24 && PF03106:WRKY DNA -binding domain
MsNF-YC6	MsWRKY2	Ms.gene005502	O22900.1 RecName: Full=Probable WRKY transcription factor 23; AltName: Full=WRKY DNA-binding protein 23 && PF03106:WRKY DNA -binding domain
MsNF-YC6	MsUsp1	Ms.gene005602	PF00582:Universal stress protein family
MsNF-YC6	MsUsp2	Ms.gene92557	PF00582:Universal stress protein family
MsNF-YC6	MsUsp3	Ms.gene20731	PF00582:Universal stress protein family
MsNF-YC6	MsUsp4	Ms.gene005306	PF00582:Universal stress protein family
MsNF-YC6	MsUsp5	Ms.gene44180	PF00582:Universal stress protein family
MsNF-YC6	MsCBL1	Ms.gene85961	Q8W1D5.1 RecName: Full=CBL-interacting serine/threonine-protein kinase 25; AltName: Full=SNF1-related kinase 3.25; AltName: Full=SOS2-like protein kinase PKS25 && PF03822:NAF domain|PF00069:Protein kinase domain
MsNF-YC6	MsCBL2	Ms.gene85290	Q8RWC9.2 RecName: Full=CBL-interacting serine/threonine-protein kinase 1; AltName: Full=SNF1-related kinase 3.16; AltName: Full=SOS2-like protein kinase PKS13 && PF00069:Protein kinase domain|PF03822:NAF domain
MsNF-YC6	MsCBL3	Ms.gene60180	O65554.1 RecName: Full=CBL-interacting serine/threonine-protein kinase 6; AltName: Full=SNF1-related kinase 3.14; AltName: Full=SOS2-like protein kinase PKS4; AltName: Full=SOS3-interacting protein 3 && PF00069:Protein kinase domain
MsNF-YC6	MsCBL4	Ms.gene85962	Q8W1D5.1 RecName: Full=CBL-interacting serine/threonine-protein kinase 25; AltName: Full=SNF1-related kinase 3.25; AltName: Full=SOS2-like protein kinase PKS25 && PF03822:NAF domain|PF00069:Protein kinase domain
MsNF-YC6	MsCBL5	Ms.gene60181	O65554.1 RecName: Full=CBL-interacting serine/threonine-protein kinase 6; AltName: Full=SNF1-related kinase 3.14; AltName: Full=SOS2-like protein kinase PKS4; AltName: Full=SOS3-interacting protein 3 && PF00069:Protein kinase domain
MsNF-YC6	MsCBL6	Ms.gene83601	Q8W1D5.1 RecName: Full=CBL-interacting serine/threonine-protein kinase 25; AltName: Full=SNF1-related kinase 3.25; AltName: Full=SOS2-like protein kinase PKS25 && PF03822:NAF domain|PF00069:Protein kinase domain
MsNF-YC6	MsCBL7	Ms.gene035578	O65554.1 RecName: Full=CBL-interacting serine/threonine-protein kinase 6; AltName: Full=SNF1-related kinase 3.14; AltName: Full=SOS2-like protein kinase PKS4; AltName: Full=SOS3-interacting protein 3 && PF03822:NAF domain|PF00069:Protein kinase domain
MsNF-YC6	MsCBL8	Ms.gene016104	Q8W1D5.1 RecName: Full=CBL-interacting serine/threonine-protein kinase 25; AltName: Full=SNF1-related kinase 3.25; AltName: Full=SOS2-like protein kinase PKS25 && PF03822:NAF domain|PF00069:Protein kinase domain
MsNF-YC6	MsCBL9	Ms.gene42076	Q5W736.1 RecName: Full=CBL-interacting protein kinase 18; AltName: Full=OsCIPK18 && PF00069:Protein kinase domain|PF03822:NAF domain
MsNF-YC6	MsCBL10	Ms.gene37610	Q2V452.2 RecName: Full=CBL-interacting serine/threonine-protein kinase 3; AltName: Full=SNF1-related kinase 3.17; AltName: Full=SOS2-like protein kinase PKS12 && PF03822:NAF domain|PF00069:Protein kinase domain
