# Supplementary material for: Genome-Wide Identification and Analysis of the NF-Y Transcription Factor Family Reveal Its Potential Roles in Salt Stress in Alfalfa (Medicago sativa L.)
Source: Int J Mol Sci. 2022 Jun 8;23(12):6426. doi: 10.3390/ijms23126426 (PMC9223742; doi:10.3390/ijms23126426)
Supplement: Supplementary file 1 [file ijms-23-06426-s001.zip › ijms-1744576-supplementary/Supplementary Files/Table S9.xlsx]

## Sheet: Sheet1
Gene	Forward primer sequence 5‘-3’	Reverse primer sequence 5‘-3’
MsNF-YB2	GCGAGGCAAGTGAGAAAT	CCAGATCCATCACCGTTT
MsNF-YB5	CCTCCAGATGTGCGTGTT	CAATCGTCCTTCTTTCCT
MsNF-YB7	CCACCTGATGTCCGTGTT	GGAGCAATCGTCCTTCTT
MsNF-YB15	AACAAGACCGATTCTTACC	GCTGATGAACTCCGATACA
MsNF-YC5	GAGAACAAGAGGAGAACGCTAC	GGTGGGACATAATAATATGGAA
MsNF-YC6	AGCTCCAGTCGTATTTGC	TTGTAGGGTTCTCCTCTTG
MsActin	GAAATCACAGCACTTGCACC	AAGCCTTTGATCTTGAGAGC
